# Supplementary material for: The Vaporization Enthalpy and Vapor Pressure of (±) N-Ethyl Amphetamine by Correlation Gas Chromatography
Source: Molecules. 2021 Jun 22;26(13):3809. doi: 10.3390/molecules26133809 (PMC8270283; doi:10.3390/molecules26133809)
Supplement: Supplementary file 1 [file molecules-26-03809-s001.zip]

Archive with 1 entries (1 files):
- molecules-1247532-supplementary.pdf
